# Supplementary material for: The accuracy and reliability of digital measurements of gingival recession versus conventional methods
Source: BMC Oral Health. 2019 Jul 16;19:154. doi: 10.1186/s12903-019-0851-0 (PMC6636111; doi:10.1186/s12903-019-0851-0)
Supplement: Supplementary file 1 — Gingival recession measurments for all methods. (XLSX 19 kb) [file 12903_2019_851_MOESM1_ESM.xlsx]

## Sheet: ورقة1
Sites	Examiner 1 R				Examiner 2 H				Examiner 3 G				Examiner 4 P
	Method 1	Method 2	Method 3	Method 4	Method 1	Method 2	Method 3	Method 4	Method 1	Method 2	Method 3	Method 4	Method 1	Method 2	Method 3	Method 4
site 1	3	2	2.91	2.37	3	3	3.6	3.01	3	4	3.18	3.02	2	2	1.75	2.22
site 2	4	3	3.24	3.67	3.5	3	3.43	3.36	5	5	2.43	3.24	3	2	2.62	2.58
site 3	3	3	4.13	3.85	3.5	3.5	4.38	3.28	4	3.5	3.58	2.83	3	3	3.57	2.9
site 4	3	3	3.2	3.3	4	3.5	2.73	3.04	4	3	2.92	2.9	2	2	2.36	2.48
site 5	4	3	3.41	3.49	3.5	3.5	3.51	3.11	5	5	3.6	3.92	2	3	3.18	2.89
site 6	3	2	2.75	2.88	3	3	3.35	3.02	4	2.5	3.35	3.03	23	1	2.38	1.53
site 7	2	1	2.46	2.3	3	2	2.54	2.45	1	1	1.34	1.62	1	1	0.84	1.63
site 8	2	1	1.75	1.6	2	1.5	2.2	2.05	2	1	1.51	1.81	3	1	0.7	0.79
site 9	2.5	1	1.58	1.75	3	1	1.86	1.93	1.5	1	2.23	1.93	2	1	0.81	1.25
site 10	2	1	2.73	2.72	2	1.5	1.79	2.02	1	1	2.42	2.51	2	1	0.89	0.88
site 11	2	2	2.42	2.42	2	2	1.64	1.75	2	2	2.25	2.25	2	1	1.14	0.94
site 12	2.5	2	2.64	2.62	3	3	2.05	2.36	2	2	2.42	2.11	2	1	1.67	1.42
site 13	3	3	1.64	1.72	4	3	1.62	2	3	2	1.78	1.7	2	3	2.07	2.09
site 14	3	2	3.29	3.31	3.5	2.5	2.46	2.46	4	3	3.21	3.27	3	3	2.51	1.85
site 15	3	3	2.85	2.8	3.5	2.5	2.46	3.17	3	3	2.24	3	3	3	2.19	2.34
site 16	3	3	2.66	2.79	3	3	2.63	2.68	3	2.5	2.45	2.84	3	2	1.96	2.11
site 17	3	3	2.43	2.44	3.5	3	2.83	2.92	3.5	3	2.37	2.86	3	2	2.41	2.69
site 18	3	3	2.85	2.57	3	2	2.11	2.18	3	2	2.64	2.25	2	2	2.23	2.53
site 19	2	2	2.23	2.16	2.5	2	2.01	2.2	1	1	1.36	1.52	2	2	1.18	2.14
site 20	2	2	2.29	2.26	2	2	2.34	2.36	2	2	1.38	1.52	1	2	0.76	1.24
site 21	2	2	2.62	2.43	2	2.5	2.26	2.53	1.5	2	2.46	2.28	2	2	1.88	1.63
site 22	2	2	2.25	2.25	1.5	1.5	1.85	2.22	2	2	2.02	2.29	2	2	1.82	1.62
site 23	2	2	2.47	2.39	2	2	1.58	1.78	1	2	1.7	1.75	2	1	1.38	1.48
site 24	2	2	2.54	2.49	2	2	2.26	2.43	1.5	2	1.88	1.15	1	1	1.72	1.99
site 25	3	3	3.11	88	4	4	3.58	3.25	3	3	3.33	3.81	3	2	3.31	3.52
site 26	2	2	2.3	2.48	2	3	1.99	2.19	2	1	1.71	1.74	2	2	1.68	1.59
site 27	2	1	1.54	1.77	3	2	1.62	1.78	2	1	1.53	1.51	4	1	2.11	2.02
site 28	2	1	1	1.08	1	1	1.23	1.3	1	1	1.13	1.04	1	1	1.3	1.38
site 29	3	2	2.15	2.16	3	2.5	2.45	2.41	3	3	2.45	2.68	3	1	1.72	1.64
site 30	1.5	1	2.62	2.51	2	2.5	2.03	2.25	2	2	2.87	2.78	2	2	2.02	2.19
site 31	3	3	2.55	2.88	2	1	1.56	1.81	2	1.5	1.66	1.81	1	1	1.6	1.78
site 32	3	3	3.19	3.1	3.5	3	3	3.49	3.5	3	3.11	2.96	3	2	3.67	2.83
site 33	1	1.5	1.8	1.76	2	2	1.99	2.03	2	1	1.68	1.65	2	1	1.71	2.31
site 34	3	3	2.97	3	2	2.5	1.99	2.75	3.5	3	3.28	2.95	3	2	2.23	2.19
site 35	3	3	3.02	2.75	3	3	2.62	2.55	3.5	3	2.29	2.11	3	2	3.48	2.73
site 36	3	3	3.45	2.98	4	2.5	4.36	4.16	4	2	4.23	3.71	3	3	4.72	3.17
site 37	1	1	1.66	1.67	2	1.5	1.46	2.56	2	1.5	1.55	1.25	1	1	1.5	1.5
site 38	3	3	2.65	2.75	3	3	2.31	2.59	4	3	3.03	3.26	4	2	3.28	2.56
site 39	4	3	3.02	3.04	2	2.5	2.63	3	3	3	3.49	3.17	5	2	3.86	3.09
site 40	3	3	2.8	2.4	3	3	3.11	3.85	4	3	3.91	3.69	4	3	3.33	2.43
site 41	3	2	3.02	2.77	3	2	2.85	2.58	3	2	3.56	3.36	2	2	2.46	2.45
site 42	3	3	3.09	3.08	4	3.5	3.15	3.11	3	3	2.29	2.3	3	3	2.28	2.42
site 43	4	3	2.8	2.42	2.5	2.5	2.41	2.47	3	3	3.03	2.81	2	1	1.82	1.85
site 44	2.5	2	2.02	2.01	3.5	3	2.68	2.11	3	2	2.04	2.83	2	1	2.16	2.03
site 45	4	3	3.29	3.25	4	3.5	3.57	3.15	3.5	2.5	3.24	3.14	4	3	3.35	3.02
site 46	4	4	3.96	4.02	3.5	3.5	3.64	3.82	4	4	3.34	3.36	3	4	2.81	2.86
site 47	2.5	2	2	2.02	3	2.5	2.27	2.21	2.5	3	3	2.3	3	1	1.7	1.6
site 48	1	1	0.96	0.94	1	1	0.93	0.92	1	1	0.99	1	2	1	1.01	1.29
site 49	1	1.5	2.05	2.02	1.5	1.5	2.14	2.05	1	2	2.29	2.02	1	1	1.47	1.55
site 50	1	2	1.76	1.9	2	1	1.72	1.82	1	1	1.77	1.8	1	1	1.42	1.71
site 51	1	1	1.84	1.79	1.5	1	1.66	1.87	1	1	1.97	1.65	1	1	1.4	1.72
site 52	1	2	1.8	1.85	2	2.5	1.83	1.95	1	1	1.74	1.76	1	1	1.63	1.42
site 53	1	1	1.82	1.33	1	1.5	1.74	1.64	1	1.5	1.65	1.77	1	1	1.29	1.26
site 54	1	1	1.8	1.63	1	1.5	1.9	1.87	1	1.5	1.7	1.71	1	1	1.22	1.54
site 55	12	2	2.28	2.16	1	1	2.56	2.45	1	1.5	2.46	2.21	1	1	1.19	1.06
site 56	1	1	2.17	2.34	2	1.5	2.53	2.33	1	2	2.12	2.16	1	1	1.19	1.44
site 57	1	2	1.5	1.52	2	2	1.85	1.53	2	2	1.59	1.66	1	2	1.14	1.25
site 58	1.5	2	1.7	1.77	1	1	1.65	1.76	2	2	1.6	1.52	2	2	1.42	1.55
site 59	2	3	2.07	2.17	2	1.5	2.27	2.22	3	2.5	2.02	2.3	2	2	1.52	1.29
site 60	3	2.5	2.17	2.19	2.5	2.5	2.27	2.21	1	1	0.82	0.96	1	2	1.96	2.27
site 61	1	1	0.9	0.94	1	1.5	0.83	0.94	2	2	1.22	1.13	2	2	1.22	1.7
site 62	1	1	1.23	1.25	1	1	1.45	1.46	2.5	2	2.38	2.26	1	1	1.62	1.4
site 63	2	1.5	1.34	1.24	2	1	1.36	1.41	2	1	1.18	1.36	2	1	1.13	1.49
site 64	2	1	1.55	1.54	2	1	1.58	1.62	1	1	1.71	1.68	2	1	1.7	1.12
site 65	2	1	1.91	1.9	2.5	1.5	1.84	1.88	1	1	1.84	1.96	2	3	1.45	1.34
site 66	3	3	3.03	3.21	3.5	3	3.09	3.22	2.5	2	2.94	3.26	3	3	3.29	2.85
site 67	2	1	1.77	1.64	2	1	1.62	1.79	2	1	1.84	1.57	1	1	1.29	1.39
site 68	3	3	3	3	3	3	3.12	3.08	3	3	3.08	3.07	2	2	2.25	1.9
site 69	2	2	2.04	2.04	3	2	2.1	2.04	3	3	2.24	2.05	2	2	1.15	1.41
site 70	2.5	2	2.53	2.57	2.5	2.5	2.72	2.6	2	1	2.94	2.63	1	2	1	0.9
site 71	1.5	2	2.11	1.72	2	2	2.21	1.65	1.5	1.5	2.14	1.77	1	2	1.85	1.39
site 72	2	2	2.56	1.88	1.5	2	2.1	1.73	1	2	2.35	1.96	1	1	2.15	1.88
site 73	1	1	1.09	1.09	1	1	1.47	1.49	1	1	1.4	1.45	2	1	1.25	0.97
site 74	1	2	1.34	1.44	1	2	1.33	1.42	1	2	1.36	1.44	2	2	2.38	1.83
site 75	3	1	3.41	3.3	3	3	3.27	3.22	3.5	3	3.89	3.15	1	1	2.03	1.51
site 76	1	1	1.04	1.03	1	1	1.66	1.67	1	1	1.13	1.5	1	1	1.33	0.94
site 77	1.5	2	2.14	2.14	2	2	2	1.16	2.5	3	2.75	2.65	2	2	1.65	1.4
site 78	4	4	4.02	4.05	4	4	4	4.07	4	4	4.71	4.78	3	2	3.93	2.49
site 79	1	1	1	1.03	2	2	1.15	1.13	1	1	1.08	1.33	1	1	1.23	1.76
site 80	1	1	1.49	1.44	1.5	1	1.75	1.51	1	1	1.6	1.38	1	1	1.04	0.83
site 81	1	1	1.33	1.35	2	1	2	1.48	1	1	1.92	1.33	1	2	1.74	1.2
site 82	2	2	2.21	2.15	1	1.5	1.86	1.86	1.5	2	2.2	2.09	1	2	1.47	1.69
site 83	1	1.5	1.55	1.65	1	1.5	1.71	1.53	1	2	1.67	1.44	1	1	1.58	1.32
site 84	1.5	2	1.55	1.55	1.5	2	1.5	1.6	1.5	2	1.48	1.47	1	2	1.03	0.99
site 85	2	1	1.41	1.33	1	1	1.42	1.3	2	1	1.32	1.27	1	1	1.04	1
site 86	1	1	1.2	1.19	1	1.5	1.44	1.31	1	1	1.51	1.23	1	1	1.33	1.55
site 87	1	1.5	1.47	1.23	1	1	1.19	1.42	1	1.5	1.16	1.4	1	1	1.44	1.32
site 88	1	1	0.85	0.9	1	1	0.98	0.91	1	1	0.97	0.9	1	1	1.07	0.92
site 89	1	1	1.04	1.1	1	1.5	1.12	1.1	1	1	1	1.09	1	2	1.37	1.43
site 90	1	1.5	0.88	1.25	1	1	0.98	1.27	1	1	0.86	1.27	1	1	0.98	1
site 91	1	1	1.51	1.11	1.5	1.5	1.55	1.12	1	1	1.53	1.17	1	1	1.24	1.21
site 92	1	1	1.22	1.29	1	1	1.29	1.23	1	1	1.18	1.23	1	1	1.54	1.19
site 93	1.5	1	1.3	1	1	1	1.37	1.07	1	1	1.26	1.15	1	1	1.39	1.22
site 94	1.5	1.5	1.27	1.37	1	1	1.11	1.22	1	1	1.18	1.44	1	1	1.68	1.28
site 95	1	1	0.85	0.96	1	1	0.98	0.94	1	1	0.88	0.97	1	1	0.78	0.96
site 96	3.5	3	2.92	3	3	3	2.86	3.03	3	3	2.55	2.46	3	2	2.45	2.84
site 97	1.5	1.5	1.68	1.6	1.5	1.5	1.79	1.61	1	1	1.36	1.3	1	1	0.87	1.14
site 98	3.5	3.5	3.52	3.69	3.5	3.5	3.74	3.46	3.5	3	2.97	2.2	3	3	3.07	3.18
